# Supplementary material for: Prevalence and Imaging Correlates of Cerebral Diaschisis After Ischemic Stroke: A Systematic Review and Meta-Analysis
Source: Brain Sci. 2025 Dec 29;16(1):50. doi: 10.3390/brainsci16010050 (PMC12839182; doi:10.3390/brainsci16010050)
Supplement: Supplementary file 1 [file brainsci-16-00050-s001.zip]

Archive with 1 entries (1 files):
- brainsci-4061369-supplementary.pdf
